# Supplementary material for: Fused Filament Fabrication of Slow-Crystallizing Polyaryletherketones: Crystallinity and Mechanical Properties Linked to Processing and Post-Treatment Parameters
Source: Polymers (Basel). 2024 Nov 29;16(23):3354. doi: 10.3390/polym16233354 (PMC11644239; doi:10.3390/polym16233354)
Supplement: Supplementary file 1 [file polymers-16-03354-s001.zip]

Archive with 1 entries (1 files):
- polymers-3327085-supplementary.pdf
